# Supplementary material for: Agomelatine Ameliorates Cognitive and Behavioral Deficits in Aβ-Induced Alzheimer’s Disease-like Rat Model
Source: Medicina (Kaunas). 2025 Jul 22;61(8):1315. doi: 10.3390/medicina61081315 (PMC12388420; doi:10.3390/medicina61081315)
Supplement: Supplementary file 1 [file medicina-61-01315-s001.zip]

Archive with 1 entries (1 files):
- medicina-3730220-supplementary.pdf
